# Supplementary material for: Corporate governance practices, barriers and drivers: A survey dataset
Source: Data Brief. 2020 Nov 29;33:106603. doi: 10.1016/j.dib.2020.106603 (PMC7721603; doi:10.1016/j.dib.2020.106603)
Supplement: Supplementary file 1 [file mmc1.zip]

Archive with 18 entries (18 files):
- Appendix A Survey Questionnaire.docx
- __MACOSX/._Appendix A Survey Questionnaire.docx
- Results all in excel.xlsx
- __MACOSX/._Results all in excel.xlsx
- EFA Barriers.doc
- __MACOSX/._EFA Barriers.doc
- EFA Drivers.doc
- __MACOSX/._EFA Drivers.doc
- Regression ROA.doc
- __MACOSX/._Regression ROA.doc
- Dataset SPSS File.sav
- __MACOSX/._Dataset SPSS File.sav
- Regression ROE.doc
- __MACOSX/._Regression ROE.doc
- Data in Brief Raw Dataset.xlsx
- __MACOSX/._Data in Brief Raw Dataset.xlsx
- Appendix B Consent Form for Participants.docx
- __MACOSX/._Appendix B Consent Form for Participants.docx
