# Supplementary material for: Corporate governance practices, barriers and drivers: A survey dataset
Source: Data Brief. 2020 Nov 29;33:106603. doi: 10.1016/j.dib.2020.106603 (PMC7721603; doi:10.1016/j.dib.2020.106603)
Supplement: Supplementary file 1 [file mmc1.zip › Results all in excel.xlsx]

## Sheet: Demographic
Demographic Information of Respondents
		Frequency	Percent
Age	30 years or less	13	12.4
	31 to 40 years	41	39
	41 to 50 years	35	33.3
	51 to 60 years	12	11.4
	Above 60 years	4	3.8
Position	Senior Manager	35	33.3
	Manager	45	42.9
	Accountant	16	15.2
	Auditor	9	8.6
Qualification	PhD or equivalent	10	9.5
	Masters or equivalent	51	48.6
	Bachelors or equivalent	33	31.4
	Diploma or Professional	8	7.6
	Other	3	2.9
Specialisation	Finance	28	26.7
	Accounting	36	34.3
	Economics	28	26.7
	Management	11	10.5
	Other	2	1.9
Experience	1 to 5 years	19	18.1
	6 to 10 years	42	40
	11 to 15 years	43	41
	16 to 20 years	1	1

## Sheet: Descriptive Stats
Descriptive Statistics & Correlation Analysis
Control Variables		Mean	Std. Deviation	Total CGI score	ROA	ROE
Age & Position & Qualfication & Specialisation & Experience	Total CGI score	162.562	15.1015	1
	ROA	0.06426	0.067981	0.610*	1
	ROE	0.11491	0.179549	0.431*	0.839*	1
	*. Correlation is significant at the 0.01 level (2-tailed).

## Sheet: EFA Barriers
KMO and Bartlett's Test
Kaiser-Meyer-Olkin Measure of Sampling Adequacy.		0.702			Total Variance Explained
Bartlett's Test of Sphericity	Approx. Chi-Square	1561.3			Factor	Initial Eigenvalues			Extraction Sums of Squared Loadings			Rotation Sums of Squared Loadings
	df	136				Total	% of Variance	Cumulative %	Total	% of Variance	Cumulative %	Total	% of Variance	Cumulative %
	Sig.	0			1	5.861	34.476	34.476	5.661	33.299	33.299	3.671	21.595	21.595
					2	2.922	17.187	51.663	2.629	15.467	48.766	2.736	16.092	37.687
					3	2.279	13.408	65.072	2.05	12.06	60.826	2.541	14.947	52.635
					4	1.406	8.273	73.344	1.096	6.446	67.272	1.849	10.876	63.511
					5	1.182	6.954	80.298	0.928	5.457	72.728	1.567	9.217	72.728
					6	0.867	5.097	85.396
					7	0.563	3.314	88.71
					8	0.455	2.677	91.387
					9	0.388	2.285	93.672
					10	0.285	1.675	95.346
					11	0.197	1.156	96.503
					12	0.183	1.074	97.576
					13	0.152	0.895	98.471
					14	0.096	0.565	99.036
					15	0.084	0.496	99.532
					16	0.042	0.249	99.781
					17	0.037	0.219	100
					Extraction Method: Principal Axis Factoring.
																Rotated Factor Matrix a
																	Factor
																	1	2	3	4	5
																Lack of Auditors independence	0.748
																Board ineffectiveness	0.866
																Lack of Shareholders awareness	0.822
																Political and Governmental interference in business activities		0.762
																Weak legal control and enforcement		0.752
																High level of corruption		0.759
																Strong social ties among different stakeholders			0.722
																Interpersonal connections among BoDs			0.786
																Lack of professional education and training among stakeholders				0.845
																Less voting rights					0.718
																Extraction Method: Principal Axis Factoring.
																Rotation Method: Varimax with Kaiser Normalization.
																a Rotation converged in 12 iterations.

## Sheet: EFA Drivers
KMO and Bartlett's Test
Kaiser-Meyer-Olkin Measure of Sampling Adequacy.		0.735				Total Variance Explained
Bartlett's Test of Sphericity	Approx. Chi-Square	868.428				Component	Initial Eigenvalues			Extraction Sums of Squared Loadings			Rotation Sums of Squared Loadings
df		66					Total	% of Variance	Cumulative %	Total	% of Variance	Cumulative %	Total	% of Variance	Cumulative %
Sig.		0				1	5.504	45.866	45.866	5.504	45.866	45.866	4.228	35.236	35.236
						2	1.545	12.872	58.738	1.545	12.872	58.738	2.404	20.037	55.273
						3	1.252	10.437	69.174	1.252	10.437	69.174	1.354	11.285	66.558
						4	1.026	8.554	77.728	1.026	8.554	77.728	1.34	11.17	77.728
						5	0.701	5.842	83.571
						6	0.667	5.554	89.125
						7	0.459	3.824	92.949
						8	0.307	2.556	95.505
						9	0.224	1.869	97.375
						10	0.155	1.289	98.663
						11	0.091	0.761	99.424
						12	0.069	0.576	100
						Extraction Method: Principal Component Analysis.
				Rotated Component Matrix
					Component
					1	2	3	4
				Auditors independence	0.867
				Board heterogeneity	0.792
				Board independence	0.804
				Initiate training programs for directors, raise awareness and education for CEOs, directors, shareholders and board members	0.915
				Enhance and empower professional regulatory bodies		0.88
				Encourage participating in events, conferences, meetings and committees dealing with corporate governance			0.869
				Enhance partnership with international regulatory bodies i.e. OECD, IFC to promote CG in Pakistan				0.824
				Extraction Method: Principal Component Analysis.
				Rotation Method: Varimax with Kaiser Normalization.
				a Rotation converged in 6 iterations.

## Sheet: Regression ROA
	Model 1				Collinearity Stats			Model 2				Collinearity Stats
Variables	B	Std. Error	Beta	t	Tolerance	VIF		B	Std. Error	Beta	t	Tolerance	VIF
Constant	0.041	0.036		1.127				-0.44	0.069		-6.338
Age	0.015	0.011	0.223	1.404	0.364	2.751		0.005	0.009	0.074	0.575	0.355	2.817
Position	-0.004	0.007	-0.054	-0.534	0.903	1.108		0.004	0.006	0.057	0.7	0.874	1.144
Qualification	0.005	0.008	0.068	0.66	0.857	1.166		0.004	0.006	0.047	0.567	0.856	1.168
Specialisation	0.014	0.007	0.217	2.062	0.831	1.203		0.007	0.006	0.113	1.331	0.81	1.235
Experience	-0.024	0.014	-0.266	-1.707	0.378	2.648		-0.001	0.012	-0.01	-0.08	0.352	2.842
CGI Score								0.003	0	0.627	7.631	0.861	1.161
R	0.303							0.656
R2	0.092							0.43
Adjusted R2	0.046							0.396
std. error of the estimate	0.066392							0.052852
F	2.008							12.344
Sum of square total	0.481							0.481
Df	(5, 99)							(6, 98)
Dependent Variable: ROA
*Correlation is significant at the 0.10 level (2-tailed)
**Correlation is significant at the 0.05 level (2-tailed)
***Correlation is significant at the 0.001 level (2-tailed)

## Sheet: Regression ROE
	Model 1				Collinearity Stats			Model 2				Collinearity Stats
Variables	B	Std. Error	Beta	t	Tolerance	VIF		B	Std. Error	Beta	t	Tolerance	VIF
Constant	0.069	0.098		0.702				-0.803	0.214		-3.76
Age	0.038	0.03	0.209	1.298	0.364	2.751		0.02	0.027	0.107	0.714	0.355	2.817
Position	-0.003	0.02	-0.017	-0.171	0.903	1.108		0.012	0.019	0.059	0.617	0.874	1.144
Qualification	0.026	0.021	0.125	1.193	0.857	1.166		0.023	0.02	0.11	1.148	0.856	1.168
Specialisation	0.021	0.019	0.121	1.135	0.831	1.203		0.009	0.017	0.05	0.502	0.81	1.235
Experience	-0.069	0.038	-0.291	-1.842	0.378	2.648		-0.027	0.036	-0.116	-0.771	0.352	2.842
CGI Score								0.005	0.001	0.431	4.493	0.861	1.161
R	0.256							0.474
R2	0.065							0.225
Adjusted R2	0.018							0.178
std. error of the estimate	0.177906							0.162824
F	1.386							4.744
Sum of square total	3.353							3.535
Df	(5, 99)							(6, 98)
Dependent Variable: ROE
*Correlation is significant at the 0.10 level (2-tailed)
**Correlation is significant at the 0.05 level (2-tailed)
***Correlation is significant at the 0.001 level (2-tailed)
