# Supplementary material for: Corporate governance practices, barriers and drivers: A survey dataset
Source: Data Brief. 2020 Nov 29;33:106603. doi: 10.1016/j.dib.2020.106603 (PMC7721603; doi:10.1016/j.dib.2020.106603)
Supplement: Supplementary file 1 [file mmc1.zip › Data in Brief Raw Dataset.xlsx]

## Sheet: Sheet1
Sr #	Age	Position	Qual	Specialisation	Exp	A1	A2	A3	A4	A5	A6	A7	B1	B2	B3	B4	B5	B6	B7	B8	B9	B10	B11	B12	B13	B14	B15	B16	C1	C2	C3	C4	C5	C6	C7	C8	D1	D2	D3	D4	E1	E2	E3	E4	E5	E6	E7	F1	F2
1	2	2	2	3	2	4	4	3	4	5	4	4	4	3	3	4	4	3	4	4	3	4	4	4	5	4	5	5	4	3	3	4	3	2	3	5	4	4	5	3	5	5	4	5	5	5	5	4	4
2	3	4	3	1	3	2	1	3	4	5	3	3	3	2	4	2	1	3	4	5	1	3	3	2	4	2	3	5	5	4	1	3	2	2	2	3	2	4	5	5	3	4	5	5	5	4	5	4	3
3	1	3	2	4	1	1	3	2	3	2	3	2	3	2	3	1	2	2	3	2	3	2	3	2	2	2	3	3	4	2	2	3	4	4	5	3	3	4	4	2	5	3	3	4	3	4	4	4	4
4	4	3	3	2	3	3	3	2	3	2	2	2	3	2	2	4	2	2	3	2	2	2	2	2	3	2	2	3	4	4	4	5	3	4	3	3	3	3	4	3	4	3	5	2	4	4	4	3	4
5	2	2	2	2	1	4	4	5	5	3	4	4	4	4	4	5	4	5	4	3	5	4	4	4	4	4	5	4	2	4	5	5	5	5	4	5	5	4	5	3	5	5	5	5	5	4	5	3	3
6	2	1	4	2	2	1	3	2	3	3	3	2	3	2	4	1	2	2	3	2	3	2	3	2	4	4	3	3	4	4	5	5	5	5	4	2	4	3	4	3	5	3	4	5	4	3	5	4	4
7	5	1	2	3	3	2	1	3	4	5	1	3	3	2	4	2	1	3	4	5	1	3	3	2	4	2	3	5	5	4	1	2	3	3	5	3	3	4	3	5	4	4	5	2	4	4	4	4	4
8	3	1	2	4	3	1	2	2	3	2	3	2	3	2	4	1	2	2	3	2	3	2	3	2	4	4	3	3	4	4	5	5	5	5	4	2	3	4	4	2	5	3	4	5	4	3	5	4	4
9	1	2	3	1	3	3	3	3	5	3	2	2	2	2	2	3	2	2	2	2	2	2	1	2	2	4	2	3	4	5	3	4	4	4	4	4	3	3	4	4	5	3	3	3	3	4	5	2	4
10	1	2	2	2	1	2	3	3	3	5	1	3	3	2	4	2	3	4	5	2	4	5	5	4	3	3	4	5	4	4	1	2	2	2	2	3	4	4	3	3	4	3	4	5	5	2	4	3	3
11	3	1	1	3	3	2	1	3	4	5	1	3	3	2	4	2	1	3	4	5	1	3	3	2	4	2	3	5	5	4	4	5	3	4	3	3	3	4	5	5	3	4	5	2	3	4	4	4	2
12	3	4	3	2	3	2	1	3	4	5	1	3	3	2	4	2	1	3	4	5	1	3	3	2	4	2	3	5	5	4	1	2	2	2	2	3	2	4	5	5	3	4	5	4	5	4	5	4	3
13	2	2	2	2	2	3	2	4	4	2	5	5	2	2	4	4	3	3	4	3	4	4	3	3	4	2	3	5	4	4	4	5	3	4	5	4	4	4	5	4	4	4	4	5	3	5	5	5	4
14	4	1	2	2	3	3	3	3	2	5	2	4	4	4	2	4	2	2	2	2	4	2	4	2	2	4	2	3	4	4	3	4	3	3	2	4	3	3	4	2	4	3	3	3	3	5	4	2	4
15	2	4	3	3	2	2	2	3	4	5	1	3	3	2	4	2	1	3	4	5	1	3	3	2	4	2	3	5	5	4	1	2	2	2	2	3	2	4	5	5	3	4	5	5	5	4	5	4	3
16	2	3	2	2	2	2	2	2	3	2	3	2	3	2	3	1	2	2	3	2	3	2	3	2	3	2	3	3	4	4	4	3	4	4	5	3	3	3	4	3	5	3	4	4	3	4	3	3	4
17	3	2	2	1	2	4	4	5	4	3	4	4	2	2	4	2	3	4	4	4	4	4	4	4	4	3	3	5	4	4	2	3	3	4	5	4	4	4	5	4	4	4	5	5	3	5	5	5	4
18	3	2	2	4	3	4	4	3	4	3	4	3	2	4	4	4	4	3	4	3	4	3	2	4	4	4	4	5	2	4	3	4	2	2	3	5	5	4	5	3	5	4	5	4	3	4	5	4	4
19	4	4	3	2	2	2	2	1	4	5	2	3	3	2	4	2	1	3	4	5	1	3	3	2	4	2	3	5	5	4	1	2	2	2	2	3	2	4	5	5	3	4	5	4	5	4	5	4	3
20	1	2	4	1	1	2	1	3	4	5	1	3	3	2	4	2	3	4	5	2	4	5	5	4	3	3	4	5	4	4	1	2	2	2	2	3	3	4	3	3	4	3	5	5	5	2	4	3	4
21	2	1	2	2	2	2	2	2	3	2	3	2	3	2	4	1	2	2	3	2	3	2	3	2	4	4	3	3	4	4	5	5	5	5	4	2	3	3	4	2	5	3	4	5	4	3	5	4	4
22	3	1	1	2	3	2	1	3	3	3	2	3	3	2	3	2	1	3	4	3	1	3	3	2	3	2	3	3	2	4	3	5	3	3	2	3	2	4	5	3	3	4	4	2	3	4	4	3	2
23	2	1	1	3	2	2	1	3	4	5	2	3	3	2	4	2	1	3	4	5	1	3	3	2	4	2	3	5	5	4	4	5	3	4	3	3	2	4	5	5	3	4	5	2	3	4	4	4	2
24	3	2	2	2	3	4	4	3	4	5	4	4	2	4	4	4	2	2	4	4	4	4	4	5	4	2	3	5	4	4	2	3	3	4	5	3	4	4	5	4	4	4	5	5	3	5	5	5	4
25	1	2	2	3	1	2	2	3	3	4	4	4	2	2	2	2	2	2	3	4	4	4	2	2	2	1	2	3	2	4	2	5	5	5	5	3	3	3	4	4	5	5	3	3	3	2	3	2	3
26	2	1	2	2	2	2	3	3	4	5	1	3	3	2	4	2	1	3	4	5	1	3	3	2	4	2	3	5	5	4	1	2	3	3	5	3	2	4	5	5	3	4	5	2	4	4	4	4	3
27	2	1	2	3	2	1	2	2	3	2	3	2	3	2	4	1	2	2	3	2	3	2	3	2	4	4	3	3	4	4	5	5	5	5	4	2	3	3	4	2	5	3	4	5	4	3	5	4	4
28	3	3	2	3	1	2	3	4	3	2	3	2	3	2	3	1	2	2	3	2	3	2	3	2	3	2	3	3	4	3	4	4	3	4	5	3	3	3	4	2	5	3	3	4	3	4	4	3	4
29	3	3	3	2	3	3	3	3	3	2	2	2	3	2	2	1	2	2	2	2	2	2	1	2	2	2	2	3	4	2	4	5	3	4	3	3	3	3	4	2	4	3	5	2	4	4	4	3	4
30	5	2	4	2	3	4	4	3	4	3	4	3	2	4	4	4	4	3	4	3	4	3	2	4	4	4	4	5	2	4	3	4	2	2	3	5	5	4	5	3	5	4	3	4	5	4	4	4	4
31	2	2	5	2	2	1	1	3	3	5	1	2	3	2	4	2	2	4	4	3	3	4	5	5	4	3	3	5	5	3	4	5	2	3	3	4	3	4	5	4	5	4	3	5	5	5	4	4	2
32	2	2	3	1	2	2	1	3	4	3	1	3	3	2	4	2	3	4	5	2	4	5	5	4	3	3	4	5	4	4	1	3	2	2	2	3	4	2	3	2	4	3	3	5	5	2	4	3	4
33	2	1	1	4	2	2	1	3	4	5	1	3	3	2	4	2	1	3	4	5	1	3	3	2	4	2	3	5	5	4	4	5	3	4	3	3	2	4	5	5	3	4	5	3	3	4	4	4	2
34	2	2	2	3	2	4	4	4	4	4	3	5	3	3	4	3	5	3	4	3	5	3	5	5	4	3	4	5	4	4	2	3	3	4	5	3	4	4	5	4	4	4	5	5	3	5	5	5	4
35	2	2	2	3	2	4	4	4	5	4	3	4	2	2	4	4	3	3	4	4	4	4	4	5	4	2	3	5	4	4	2	3	3	4	5	3	4	4	5	4	4	4	5	5	4	5	5	5	4
36	4	1	1	4	3	2	1	3	4	5	1	3	3	2	4	2	1	3	4	5	1	3	3	2	4	2	3	5	5	4	4	5	3	4	3	3	2	4	5	5	3	4	5	2	3	4	4	4	2
37	3	1	2	2	3	3	4	2	2	4	2	3	2	2	2	2	2	3	2	4	2	2	4	2	4	2	4	3	4	4	3	4	3	2	2	4	4	3	4	2	5	4	4	4	3	4	4	4	2
38	1	3	3	1	1	1	1	3	3	5	1	2	3	2	4	2	2	4	4	3	3	4	5	5	4	3	3	5	5	3	1	2	2	3	3	4	3	4	5	4	5	4	4	5	4	5	4	4	3
39	2	2	2	3	2	2	3	4	5	4	3	2	2	2	2	4	2	2	2	2	2	2	4	2	2	2	2	3	4	4	4	5	2	3	2	5	4	4	5	3	4	4	3	4	5	5	4	2	4
40	2	4	3	1	2	2	1	2	3	5	1	3	3	2	4	2	1	3	4	5	1	3	3	2	4	2	3	5	5	4	1	3	2	2	2	3	2	4	5	5	3	4	5	5	5	4	5	4	3
41	2	2	2	5	1	5	3	4	5	5	4	3	3	5	4	5	4	4	3	4	4	4	5	4	3	4	5	3	4	3	3	4	3	3	3	5	5	4	5	3	5	5	4	5	5	5	5	4	4
42	2	1	3	2	2	1	3	3	3	5	1	2	3	2	4	2	2	4	4	3	3	4	5	5	4	3	3	5	5	3	1	2	3	4	2	4	3	4	5	4	5	4	4	5	4	5	5	4	3
43	2	3	3	1	2	3	2	3	3	4	5	3	3	2	2	3	2	2	2	2	2	2	3	2	2	2	2	3	4	2	4	5	3	4	3	5	3	3	4	2	4	3	5	5	4	4	4	4	4
44	2	2	2	1	2	4	4	4	4	4	4	5	2	2	2	4	4	3	4	4	4	4	4	3	4	3	3	5	4	4	2	3	3	4	5	3	4	4	5	4	4	4	5	5	3	5	5	5	4
45	2	2	2	1	2	2	2	3	4	5	1	3	3	2	4	2	3	4	5	2	4	5	5	4	3	3	4	5	4	4	1	4	2	2	2	3	3	3	3	3	4	3	3	5	5	2	4	3	3
46	4	2	1	4	3	2	1	3	4	5	1	3	3	2	4	2	1	3	4	5	1	3	3	2	4	2	3	5	5	4	4	5	3	4	3	3	2	4	5	5	3	4	4	2	3	4	4	4	2
47	1	2	2	4	1	2	2	2	4	5	1	3	3	2	4	2	1	3	4	5	1	3	3	2	4	2	3	5	5	4	4	5	3	4	3	3	2	4	5	5	3	4	5	3	3	4	4	4	2
48	3	2	2	4	2	3	3	3	5	5	5	4	5	4	3	4	4	4	3	4	3	4	4	4	5	4	5	3	4	3	3	4	3	3	3	5	4	5	5	3	5	5	4	5	5	5	5	4	4
49	3	4	3	2	3	2	1	3	4	5	1	3	3	2	4	2	1	3	4	5	1	3	3	2	4	2	3	5	5	4	1	2	2	2	2	3	2	4	5	5	3	4	5	5	5	4	4	4	3
50	1	2	2	1	1	3	4	2	3	2	3	2	1	2	2	1	2	2	2	2	2	2	1	2	2	2	2	3	4	4	3	4	3	3	2	5	4	3	4	3	4	3	4	3	3	4	4	2	3
51	3	1	2	1	3	1	2	2	3	2	3	2	3	2	4	1	2	2	3	2	3	2	3	2	4	4	3	3	4	4	5	5	5	5	4	3	3	3	4	2	5	3	4	5	4	3	5	4	4
52	3	2	2	1	3	2	1	3	4	3	1	3	3	2	4	2	3	4	5	2	4	5	5	4	3	3	4	5	4	4	1	4	2	2	2	3	4	3	3	3	4	3	3	5	5	2	4	3	3
53	4	3	3	1	3	2	4	2	2	2	2	2	4	2	2	1	2	2	2	2	2	2	1	2	2	2	2	3	4	2	4	5	3	4	3	3	3	3	4	2	4	3	5	2	4	4	4	3	5
54	3	2	2	3	3	3	2	4	5	4	4	4	2	2	4	4	2	2	4	3	5	4	4	5	4	2	3	5	4	4	2	3	3	4	5	4	4	4	5	4	4	4	4	5	4	5	5	5	4
55	2	2	1	3	2	2	1	3	4	5	1	3	3	2	4	2	3	4	5	2	4	5	5	4	3	3	4	5	4	4	1	3	2	2	2	3	4	3	4	2	4	3	5	5	5	2	4	3	2
56	4	1	3	2	3	1	1	3	3	5	1	2	3	2	4	2	2	4	4	3	3	4	5	5	4	3	3	5	5	3	1	2	2	3	2	4	3	4	5	4	5	4	3	5	5	5	4	4	2
57	3	2	3	3	2	1	1	3	3	5	1	2	3	2	4	2	2	4	4	3	3	4	5	5	4	3	3	5	5	3	3	4	2	3	2	4	3	4	5	4	5	4	3	5	4	5	5	4	3
58	3	1	3	3	3	1	1	2	3	5	1	2	3	2	4	2	2	4	4	3	3	4	5	5	4	3	3	5	5	3	4	5	2	3	3	4	3	4	5	4	5	4	3	5	5	5	5	4	3
59	1	4	5	2	1	1	2	3	3	5	2	2	3	2	4	2	2	4	4	3	3	4	5	5	4	3	3	5	5	3	1	2	3	3	2	4	3	4	5	4	5	4	4	5	5	5	5	4	2
60	3	2	5	1	3	1	3	2	2	2	2	2	1	2	2	1	2	4	4	2	4	2	5	2	5	4	4	3	4	4	4	5	3	3	4	5	5	3	4	2	5	4	4	3	3	2	4	2	4
61	3	2	2	2	2	5	4	4	4	5	4	4	4	5	4	5	4	3	4	5	4	5	5	4	5	4	4	4	2	4	5	5	5	5	4	5	5	4	5	5	5	5	5	5	5	4	5	3	3
62	3	1	1	2	3	2	3	3	4	5	1	3	3	2	4	2	1	3	4	5	1	3	3	2	4	2	3	5	5	4	4	5	3	4	3	3	2	4	5	5	3	4	5	3	3	4	4	4	2
63	2	2	3	3	2	4	4	3	4	3	4	3	2	4	4	4	4	3	4	3	4	3	2	4	4	4	4	5	2	4	3	4	2	2	3	5	5	4	5	3	5	4	5	4	3	4	5	4	4
64	3	1	3	2	3	1	3	3	3	5	3	2	3	2	4	2	2	4	4	3	3	4	5	5	4	3	3	5	5	3	4	5	4	3	2	5	3	4	5	4	5	4	3	5	5	5	4	4	2
65	3	3	2	1	3	1	3	3	3	2	3	2	3	2	3	1	2	2	3	2	3	2	3	2	4	2	3	3	4	4	4	3	3	4	5	3	3	3	4	3	5	3	3	4	3	4	4	4	4
66	3	2	2	3	3	3	2	2	4	3	5	5	2	2	4	4	3	3	4	4	4	4	4	5	4	2	3	5	4	4	3	4	3	4	5	3	4	4	5	4	4	4	5	5	4	5	5	5	4
67	4	1	3	2	3	1	2	3	3	5	2	2	3	2	4	2	2	4	4	3	3	4	5	5	4	3	3	5	5	3	1	2	2	3	2	4	3	4	5	4	5	4	3	5	5	5	5	4	2
68	1	2	4	1	1	3	1	3	4	3	1	3	3	2	4	2	3	4	5	2	4	5	5	4	3	3	4	5	4	4	1	4	2	2	2	3	3	4	3	3	4	3	3	5	5	2	4	3	3
69	1	2	2	3	1	2	1	3	4	5	1	3	3	2	4	2	3	4	5	2	4	5	5	4	3	3	4	5	4	4	1	4	2	2	2	3	3	2	3	3	4	3	4	5	5	2	4	3	4
70	2	2	2	1	1	3	2	3	1	2	4	4	2	2	4	4	2	2	4	4	3	4	4	5	4	2	3	5	4	4	3	4	3	4	5	4	4	4	5	4	4	4	5	5	5	5	5	5	4
71	2	2	3	2	2	4	4	3	4	3	4	3	2	4	4	4	4	3	4	3	4	3	2	4	4	4	4	5	2	4	4	5	2	2	3	5	5	4	5	3	5	4	3	4	3	4	4	4	4
72	2	3	3	3	2	1	3	3	3	2	2	2	1	2	2	1	2	2	2	2	2	2	1	2	2	2	2	3	4	2	4	5	3	4	3	3	3	3	4	2	4	3	5	2	4	4	4	4	3
73	2	1	4	1	2	3	2	3	4	5	1	3	3	2	4	2	1	3	4	5	1	3	3	2	4	2	3	5	5	4	1	3	3	3	5	3	2	4	5	5	3	4	5	2	4	4	4	4	3
74	2	1	3	1	2	4	2	3	2	5	1	3	3	2	4	2	3	4	5	2	4	5	5	4	3	3	4	5	4	4	1	2	2	2	2	3	3	2	3	2	4	3	5	5	5	2	4	3	2
75	2	2	2	3	1	3	5	2	4	5	4	5	3	3	4	5	4	4	4	4	4	4	4	5	4	3	3	5	4	4	2	3	3	4	5	3	4	4	5	4	4	4	5	5	3	5	5	5	4
76	5	4	3	2	4	2	1	3	4	5	1	3	3	2	4	2	1	3	4	5	1	3	3	2	4	2	3	5	5	4	1	2	2	2	2	3	2	4	5	5	3	4	5	5	5	4	4	4	3
77	2	3	3	1	2	2	3	3	3	2	2	2	3	2	2	3	2	2	2	2	2	2	1	2	3	2	2	3	4	2	4	5	3	4	3	3	3	3	4	2	4	3	5	2	4	4	4	3	3
78	3	1	2	4	3	1	3	2	2	3	3	2	3	2	4	1	2	2	3	2	3	2	3	2	4	4	3	3	4	4	5	5	5	5	4	2	3	3	4	2	5	3	4	5	4	3	4	4	4
79	1	2	2	2	1	2	1	3	4	5	1	3	3	2	4	2	3	4	5	2	4	5	5	4	3	3	4	5	4	4	1	2	2	2	2	3	3	4	4	3	4	3	3	5	5	2	4	3	3
80	3	3	3	1	3	2	3	3	3	4	4	5	3	2	2	1	2	3	2	2	2	2	2	2	2	2	2	3	4	4	4	5	3	4	3	3	3	3	4	2	4	3	4	2	4	4	4	4	2
81	2	1	1	1	2	2	3	3	3	4	4	4	2	2	2	2	2	2	3	4	4	4	2	2	2	1	2	3	2	4	2	5	5	5	5	3	3	3	4	4	5	5	3	3	3	2	4	2	2
82	1	3	3	1	1	2	3	3	4	3	4	5	3	2	2	3	2	2	3	3	3	2	2	2	2	2	2	3	4	2	4	5	3	4	3	4	3	3	4	2	4	3	5	4	4	4	4	3	4
83	3	2	4	3	2	2	3	3	4	5	3	3	3	2	2	3	2	2	2	2	2	2	3	2	2	2	2	3	4	4	4	5	3	3	2	4	5	3	4	2	5	3	3	5	3	4	4	2	4
84	3	3	2	3	3	2	2	3	3	2	3	2	3	2	2	1	2	2	3	2	3	2	3	2	2	2	3	3	4	3	3	3	3	4	5	3	3	3	4	2	5	3	3	4	3	4	4	4	4
85	3	1	2	4	3	2	3	4	3	3	1	3	3	2	4	2	1	3	4	5	1	3	3	2	4	2	3	5	5	4	1	2	3	3	5	4	2	4	5	5	3	4	5	2	4	4	4	3	2
86	3	2	3	2	3	4	4	3	4	3	4	3	2	4	4	4	4	3	4	3	4	3	2	4	4	4	4	5	2	4	4	5	2	2	3	5	5	4	5	3	5	4	4	4	3	4	5	4	4
87	2	2	2	3	1	3	2	4	4	3	5	4	2	2	4	4	2	2	4	4	3	4	4	5	4	2	3	5	4	4	3	4	3	4	5	4	4	4	5	4	4	4	5	5	3	5	5	5	4
88	2	1	2	2	2	2	1	3	4	5	1	3	3	2	4	2	1	3	4	5	1	3	3	2	4	2	3	5	5	4	1	2	3	3	5	4	2	4	5	5	3	4	5	2	4	4	4	4	3
89	3	3	2	2	3	3	3	2	3	2	3	2	3	2	2	1	2	2	3	2	3	2	3	2	2	2	3	3	4	2	3	3	3	4	5	3	3	3	4	2	5	3	4	4	3	4	4	3	4
90	2	1	2	1	2	1	1	3	3	5	1	2	3	2	4	2	2	4	4	3	3	4	5	5	4	3	3	5	5	3	3	4	2	3	4	4	3	4	5	4	5	4	4	5	4	5	4	4	3
91	2	1	3	3	2	1	1	3	3	5	3	2	3	2	4	2	2	4	4	3	3	4	5	5	4	3	3	5	5	3	3	4	3	3	2	4	3	4	5	4	5	4	3	5	5	5	5	4	3
92	2	1	3	1	2	2	3	4	5	5	1	3	3	2	4	2	1	3	4	5	1	3	3	2	4	2	3	5	5	4	1	2	3	3	5	3	2	4	5	5	3	4	5	2	4	4	4	4	3
93	5	1	4	4	3	1	2	2	3	2	3	2	3	2	4	1	2	2	3	2	3	2	3	2	4	4	3	3	4	4	5	5	5	5	4	4	3	3	4	2	5	3	4	5	4	3	5	4	4
94	3	1	2	3	3	3	3	3	4	5	1	3	3	2	4	2	1	3	4	5	1	3	3	2	4	2	3	5	5	4	1	4	3	3	5	3	2	4	5	5	3	4	5	2	4	4	4	4	3
95	2	2	2	1	1	3	3	3	4	3	5	5	2	2	4	4	3	3	4	3	3	3	4	3	4	3	3	5	4	4	2	3	3	4	5	4	4	4	5	4	4	4	4	5	4	5	5	5	4
96	3	1	2	2	3	2	3	4	4	3	1	3	3	2	4	2	1	3	4	5	1	3	3	2	4	2	3	5	5	4	1	2	3	3	5	3	2	4	5	5	3	4	5	2	4	4	4	3	4
97	2	2	3	2	2	4	4	3	4	3	4	3	2	4	4	4	4	3	4	3	4	3	2	4	4	4	4	5	2	4	4	5	2	2	3	5	5	4	5	3	5	4	3	4	3	4	4	4	4
98	3	1	4	2	3	1	2	3	3	5	1	2	3	2	4	2	2	4	4	3	3	4	5	5	4	3	3	5	5	3	1	2	2	3	2	5	3	4	5	4	5	4	3	5	5	5	5	4	2
99	4	4	3	3	3	2	2	3	2	3	1	3	3	2	4	2	1	3	4	5	1	3	3	2	4	2	3	5	5	4	1	2	2	2	2	4	2	4	5	5	3	4	5	5	5	4	5	4	3
100	4	2	3	5	2	4	4	3	3	3	4	3	2	4	4	4	4	3	4	3	4	3	2	4	4	4	4	5	2	4	3	4	2	2	3	5	5	4	5	3	5	4	3	4	4	4	4	4	4
101	4	2	2	3	3	3	3	5	4	5	3	5	2	2	2	4	3	4	4	4	4	4	4	5	4	2	3	5	4	4	2	3	3	4	5	3	4	4	5	4	4	4	5	5	4	5	4	5	4
102	4	1	2	2	3	1	2	2	3	3	3	2	3	2	4	1	2	2	3	2	3	2	3	2	4	4	3	3	4	4	5	5	5	5	4	2	3	3	4	2	5	3	4	5	4	3	5	4	4
103	3	3	2	1	3	2	2	2	3	2	3	2	3	2	2	1	2	2	3	2	3	2	3	2	4	2	3	3	4	4	4	3	3	4	5	3	3	3	4	2	5	3	3	4	3	4	3	4	4
104	2	2	2	3	2	3	4	4	4	3	5	5	2	2	4	4	2	2	4	5	4	4	4	5	3	2	3	5	4	4	2	3	3	4	5	4	4	4	5	4	4	4	4	4	3	5	5	5	4
105	2	1	1	2	2	2	2	2	3	4	4	4	2	2	2	2	2	2	3	4	4	4	2	2	2	1	2	3	2	4	2	5	5	5	5	3	3	3	4	4	5	5	3	3	3	2	4	2	4
[truncated: 46 more columns]
